# Supplementary material for: AutoPeptideML: a study on how to build more trustworthy peptide bioactivity predictors
Source: Bioinformatics. 2024 Sep 18;40(9):btae555. doi: 10.1093/bioinformatics/btae555 (PMC11438549; doi:10.1093/bioinformatics/btae555)
Supplement: btae555_Supplementary_Data [file btae555_supplementary_data.zip]

Archive with 65 entries (65 files):
- val_9.csv
- cross-validation.csv
- LightGBM_3.joblib
- K-Nearest Neighbours_8.joblib
- val_7.csv
- test_scores.csv
- RFC_7.joblib
- train_8.csv
- K-Nearest Neighbours_0.joblib
- RFC_8.joblib
- precision_recall_curve.png
- summary.pdf
- test.csv
- AutoPeptideML_OUP_SI_final.pdf
- train_7.csv
- K-Nearest Neighbours_4.joblib
- RFC_2.joblib
- K-Nearest Neighbours.json
- LightGBM_5.joblib
- LightGBM_1.joblib
- train_1.csv
- train_3.csv
- K-Nearest Neighbours_6.joblib
- K-Nearest Neighbours_9.joblib
- LightGBM_9.joblib
- K-Nearest Neighbours_1.joblib
- LightGBM_2.joblib
- val_4.csv
- RFC_5.joblib
- config.json
- K-Nearest Neighbours_2.joblib
- RFC_3.joblib
- train_6.csv
- RFC_1.joblib
- RFC_6.joblib
- RFC_9.joblib
- LightGBM_0.joblib
- K-Nearest Neighbours_3.joblib
- train.csv
- K-Nearest Neighbours_5.joblib
- RFC_0.joblib
- val_2.csv
- roc_curve.png
- confusion_matrix.png
- calibration_curve.png
- RFC_4.joblib
- RFC.json
- K-Nearest Neighbours_7.joblib
- train_2.csv
- val_0.csv
- val_1.csv
- apml_output.zip
- LightGBM_8.joblib
- train_0.csv
- train_4.csv
- train_9.csv
- LightGBM.json
- LightGBM_7.joblib
- train_5.csv
- LightGBM_6.joblib
- val_5.csv
- val_6.csv
- LightGBM_4.joblib
- val_8.csv
- val_3.csv
