# Supplementary material for: AutoPeptideML: a study on how to build more trustworthy peptide bioactivity predictors
Source: Bioinformatics. 2024 Sep 18;40(9):btae555. doi: 10.1093/bioinformatics/btae555 (PMC11438549; doi:10.1093/bioinformatics/btae555)
Supplement: btae555_Supplementary_Data [file btae555_supplementary_data.zip › val_9.csv]

id	sequence	Y
235	YGRKKRRQRRR	1
197	IGKKFKRIVQRIKKFLRKL	0
164	PAIEPPTGTFGFFPGVPP	0
200	QNSPAIFGAWA	0
92	MEHFKF	1
117	FMVDGAANR	0
194	GLLRPPRCGEAYSMWT	0
146	YGYTGA	0
0	VDKPPYLPRPRPPRRIYNR	1
29	GLAHSFSDFARDFVA	1
88	KKRTLRKNDRKKRC	1
63	MAPPTRRLLNAALLLLLLLMATSHQPSGTVVA	0
28	TFFYGGCRGKRNNFKTEEY	1
228	CWWKKKC	0
95	TFFYGGSRGKRNNFRTEEY	1
209	PVRYGFSGPRLAELW	0
122	FNAPFDVGIKLSGAQYQQHGRAL	1
111	CVMSKHQHC	0
221	YWAGGDASGE	1
