# Supplementary material for: AutoPeptideML: a study on how to build more trustworthy peptide bioactivity predictors
Source: Bioinformatics. 2024 Sep 18;40(9):btae555. doi: 10.1093/bioinformatics/btae555 (PMC11438549; doi:10.1093/bioinformatics/btae555)
Supplement: btae555_Supplementary_Data [file btae555_supplementary_data.zip › cross-validation.csv]

model	fold	accuracy	average_precision	balanced_accuracy	f1	f1_weighted	jaccard	jaccard_weighted	matthews_corrcoef	precision	precision_weighted	recall	recall_weighted	roc_auc
K-Nearest Neighbours	0	0.7000	0.6500	0.7000	0.6667	0.6667	0.5000	0.5000	0.4082	0.7500	0.7500	0.6000	0.6000	0.7000
RFC	0	0.6500	0.6000	0.6500	0.6316	0.6316	0.4615	0.4615	0.3015	0.6667	0.6667	0.6000	0.6000	0.6500
LightGBM	0	0.6500	0.5955	0.6500	0.6667	0.6667	0.5000	0.5000	0.3015	0.6364	0.6364	0.7000	0.7000	0.6500
K-Nearest Neighbours	1	0.6316	0.6105	0.6333	0.6316	0.6316	0.4615	0.4615	0.2667	0.6667	0.6667	0.6000	0.6000	0.6333
RFC	1	0.5789	0.5705	0.5778	0.6000	0.6000	0.4286	0.4286	0.1556	0.6000	0.6000	0.6000	0.6000	0.5778
LightGBM	1	0.5263	0.5348	0.5167	0.6087	0.6087	0.4375	0.4375	0.0358	0.5385	0.5385	0.7000	0.7000	0.5167
K-Nearest Neighbours	2	0.6842	0.6605	0.6889	0.6667	0.6667	0.5000	0.5000	0.3820	0.7500	0.7500	0.6000	0.6000	0.6889
RFC	2	0.7368	0.6871	0.7333	0.7619	0.7619	0.6154	0.6154	0.4719	0.7273	0.7273	0.8000	0.8000	0.7333
LightGBM	2	0.7895	0.7276	0.7833	0.8182	0.8182	0.6923	0.6923	0.5866	0.7500	0.7500	0.9000	0.9000	0.7833
K-Nearest Neighbours	3	0.6316	0.6105	0.6333	0.6316	0.6316	0.4615	0.4615	0.2667	0.6667	0.6667	0.6000	0.6000	0.6333
RFC	3	0.6316	0.6105	0.6333	0.6316	0.6316	0.4615	0.4615	0.2667	0.6667	0.6667	0.6000	0.6000	0.6333
LightGBM	3	0.7368	0.7248	0.7444	0.7059	0.7059	0.5455	0.5455	0.5060	0.8571	0.8571	0.6000	0.6000	0.7444
K-Nearest Neighbours	4	0.6316	0.6203	0.6389	0.5882	0.5882	0.4167	0.4167	0.2875	0.7143	0.7143	0.5000	0.5000	0.6389
RFC	4	0.6316	0.6033	0.6278	0.6667	0.6667	0.5000	0.5000	0.2584	0.6364	0.6364	0.7000	0.7000	0.6278
LightGBM	4	0.5789	0.5705	0.5778	0.6000	0.6000	0.4286	0.4286	0.1556	0.6000	0.6000	0.6000	0.6000	0.5778
K-Nearest Neighbours	5	0.6842	0.6605	0.6889	0.6667	0.6667	0.5000	0.5000	0.3820	0.7500	0.7500	0.6000	0.6000	0.6889
RFC	5	0.7368	0.6757	0.7278	0.7826	0.7826	0.6429	0.6429	0.4893	0.6923	0.6923	0.9000	0.9000	0.7278
LightGBM	5	0.6316	0.6105	0.6333	0.6316	0.6316	0.4615	0.4615	0.2667	0.6667	0.6667	0.6000	0.6000	0.6333
K-Nearest Neighbours	6	0.6842	0.6074	0.6778	0.6250	0.6250	0.4545	0.4545	0.3680	0.7143	0.7143	0.5556	0.5556	0.6778
RFC	6	0.6842	0.6000	0.7000	0.7500	0.7500	0.6000	0.6000	0.4899	0.6000	0.6000	1.0000	1.0000	0.7000
LightGBM	6	0.5789	0.5171	0.5722	0.5000	0.5000	0.3333	0.3333	0.1495	0.5714	0.5714	0.4444	0.4444	0.5722
K-Nearest Neighbours	7	0.6316	0.5577	0.6278	0.5882	0.5882	0.4167	0.4167	0.2584	0.6250	0.6250	0.5556	0.5556	0.6278
RFC	7	0.6842	0.6023	0.6833	0.6667	0.6667	0.5000	0.5000	0.3667	0.6667	0.6667	0.6667	0.6667	0.6833
LightGBM	7	0.7368	0.6579	0.7333	0.7059	0.7059	0.5455	0.5455	0.4719	0.7500	0.7500	0.6667	0.6667	0.7333
K-Nearest Neighbours	8	0.4737	0.4607	0.4722	0.4444	0.4444	0.2857	0.2857	-0.0556	0.4444	0.4444	0.4444	0.4444	0.4722
RFC	8	0.5789	0.5215	0.5833	0.6000	0.6000	0.4286	0.4286	0.1685	0.5455	0.5455	0.6667	0.6667	0.5833
LightGBM	8	0.5263	0.4883	0.5278	0.5263	0.5263	0.3571	0.3571	0.0556	0.5000	0.5000	0.5556	0.5556	0.5278
K-Nearest Neighbours	9	0.4737	0.4586	0.4667	0.3750	0.3750	0.2308	0.2308	-0.0690	0.4286	0.4286	0.3333	0.3333	0.4667
RFC	9	0.6842	0.6002	0.6889	0.7000	0.7000	0.5385	0.5385	0.3820	0.6364	0.6364	0.7778	0.7778	0.6889
LightGBM	9	0.6316	0.5606	0.6444	0.6957	0.6957	0.5333	0.5333	0.3276	0.5714	0.5714	0.8889	0.8889	0.6444
