# Supplementary material for: AutoPeptideML: a study on how to build more trustworthy peptide bioactivity predictors
Source: Bioinformatics. 2024 Sep 18;40(9):btae555. doi: 10.1093/bioinformatics/btae555 (PMC11438549; doi:10.1093/bioinformatics/btae555)
Supplement: btae555_Supplementary_Data [file btae555_supplementary_data.zip › val_7.csv]

id	sequence	Y
201	QSHYRHISPAQV	1
157	KPIVQYDNF	0
104	LLEELKNEAV	0
96	KKALLALALHHLAHLALALKKAC	1
159	APLEPEYPGDNATPEQMAQYAAELRRYINMLTRPRY	1
26	KDKMKAGWER	0
56	CMEMGVKC	0
165	GLFTLIKGAAKLIGKTVAKEAGKTGLELMACKITNQC	0
136	LLNDE	0
70	GSSFLSPEHQKAQQRKESKKPPAKLQPR	1
55	YTGFLS	1
152	RIRRPIHRIARCIGQVVEIVR	0
9	DEEPKESCSDEMCVIYCKGEEYSTGVCDGPQKCKCSD	0
38	RLSSVDSDLSGC	1
153	LLIILRRRIRKQAHAHSK	1
144	QESTGNLI	0
226	VRRSKRGIKVPSFVKKVLKDVVSESIS	0
192	GKPRPYSPRPTSHPRPIRV	1
24	CYFQNC	1
