# Supplementary material for: AutoPeptideML: a study on how to build more trustworthy peptide bioactivity predictors
Source: Bioinformatics. 2024 Sep 18;40(9):btae555. doi: 10.1093/bioinformatics/btae555 (PMC11438549; doi:10.1093/bioinformatics/btae555)
Supplement: btae555_Supplementary_Data [file btae555_supplementary_data.zip › test_scores.csv]

metric	score
accuracy	0.6170
average_precision	0.6061
balanced_accuracy	0.6168
f1	0.6087
f1_weighted	0.6087
jaccard	0.4375
jaccard_weighted	0.4375
matthews_corrcoef	0.2337
precision	0.6087
precision_weighted	0.6087
recall	0.6087
recall_weighted	0.6087
roc_auc	0.6250
TP	15.0000
TN	14.0000
FP	9.0000
FN	9.0000
