# Supplementary material for: AutoPeptideML: a study on how to build more trustworthy peptide bioactivity predictors
Source: Bioinformatics. 2024 Sep 18;40(9):btae555. doi: 10.1093/bioinformatics/btae555 (PMC11438549; doi:10.1093/bioinformatics/btae555)
Supplement: btae555_Supplementary_Data [file btae555_supplementary_data.zip › train_8.csv]

id	sequence	Y
73	AGLTDADLKTEKGFLSGLLNVAGSVCCKVDTSCCSSQ	0
201	QSHYRHISPAQV	1
124	GRVKA	0
48	FGGFTGARKSKLKWDNQ	0
188	LAQNREILKEPVHGV	0
157	KPIVQYDNF	0
104	LLEELKNEAV	0
231	EYEVIRSLVLRTLPN	0
100	YLVTRHADV	0
5	REFKLSKVWRDQ	0
52	QHVLAACAETGAVCVHNDECCSGACSPIFNYCLPQ	0
96	KKALLALALHHLAHLALALKKAC	1
235	YGRKKRRQRRR	1
16	GIGDPVTCLKSGAICHPVFCPRRYKQIGTCGLPGTKCCKKP	1
25	GCASRCKAKCAGRRCKGWASASFRGRCCYCKCFRC	0
159	APLEPEYPGDNATPEQMAQYAAELRRYINMLTRPRY	1
131	CGFLGGRRRGFGGIGGC	1
14	QQLLGTGRVQGYDGYFVLSVEQYLELSDSANNIHFMRQSEI	1
15	NSDSECPLSHDGYCLHDGVCMYIEALDKYACNCVVGYIGERCQYRDLKWWELR	1
186	MAPAWSLLLALLLLSCNAICSLG	0
106	AGCKNFFWKTFTSC	1
18	YAGFG	1
10	ALKHFDPRLLTALGL	0
190	RPKPQQFFGLM	1
149	WQHQQDSCRK	0
72	YAFGYPK	1
82	PQQPQQPQQPFPQPQQPFPW	0
180	RGGRLSYSRRRFSTSTGR	1
44	GIKCCFCCGCCNSGVCELCCRF	0
26	KDKMKAGWER	0
79	YRQSMNQGSRSTGCRFGTCTMQKLAHQIYQFTDKDKDGMAPRNKISPQGY	1
56	CMEMGVKC	0
19	FCYWRTT	1
1	DHYNCVSSGGQCLYSACPIFTKIQGTCYRGKAKCCK	1
119	HSDGIFTDSYSRYRKQMAVKKYLAAVLGKRYKQRVKNK	1
112	VLKAAAAV	0
197	IGKKFKRIVQRIKKFLRKL	0
164	PAIEPPTGTFGFFPGVPP	0
75	CKFFD	1
30	LQPQQPFPQ	0
222	VGGRCHPHVNGGGRRRRRRRRR	1
200	QNSPAIFGAWA	0
165	GLFTLIKGAAKLIGKTVAKEAGKTGLELMACKITNQC	0
143	KSKAINVLRGFRKEIGRMLNILN	1
169	HSDATFTAEYSKLLAKLALQKYLESILGSSTSPRPPSS	1
92	MEHFKF	1
117	FMVDGAANR	0
187	RRWVIWRR	0
206	VGDSRSSIFDAKAGIALSKKFVKL	0
136	LLNDE	0
154	YQQILTSMPSRNVIQISNDLENLRDLLHVL	1
6	CTSTSAPYC	1
8	NFDVLTEQ	1
12	HAIYPRH	1
90	ITDDQLLAL	0
127	CYIQNCPLG	1
41	KWKTPKVRV	1
70	GSSFLSPEHQKAQQRKESKKPPAKLQPR	1
134	RMYVGGVEHR	0
55	YTGFLS	1
207	QDVDHVFLRF	0
51	YRFSAR	1
237	CGHKAKGPRK	1
141	KLYEKVYTYK	0
103	VAVLVLGA	0
179	DDPPLSIDLTFHLLRTLLELARTQSQRERAEQNRIIFDSV	1
142	RPRTRLHTHRNRRPRTRLHTHRNR	1
132	YPYQHRLVY	0
230	FILMVWAPFI	1
113	MFTVKKSLLLLFFLGTISLSLC	0
152	RIRRPIHRIARCIGQVVEIVR	0
170	CRTIGPSVC	1
202	LLVVYPWT	1
64	SGSWLRDVWDWICTVLTDFKTWLQSKL	1
102	VPSQGSTEDDRQDENQIEQALKEHLSQHSSQETDKLASVS	0
194	GLLRPPRCGEAYSMWT	0
2	NMLYFNGKEQIIYGKIPAMVVDRCGCS	0
146	YGYTGA	0
0	VDKPPYLPRPRPPRRIYNR	1
160	ELYENLPRRPYIL	1
76	NTGSPYE	1
77	ATHQETIEKVTEALKINNLRLVTLEHQVLVIGLKVE	0
128	IPCTGSEGYCHSHMWCCNSFDVCCELPGPATCTREEACETLRIA	0
71	HADGTYTSDVSTYLQDQAAKDFVSWLKSGRA	1
125	NKALEFRKDIAA	0
68	EEEKRETEEEENDQEEDDKSEEKRFLSLLPSLVSGAVSLVKKLG	0
29	GLAHSFSDFARDFVA	1
93	AAASAEAAY	0
166	LPFFD	1
173	YGGFM	1
9	DEEPKESCSDEMCVIYCKGEEYSTGVCDGPQKCKCSD	0
59	KILEL	0
67	CAGALCY	1
126	HLNILSTLWKYRC	1
203	YGGFL	1
85	DAEFRHDSGYEVHHQKLVFFAEDVGSNKGAIIGLMVGGVV	1
38	RLSSVDSDLSGC	1
13	GLFDVIKKVASVIGPLG	0
42	DRVYIHPFHL	1
227	DCGPWCWGQNKCCPDESCRSLHESCT	0
45	YCKKCCYHCQ	0
86	HSDAVFTDNYTRLRKQMAVKKYLNSILN	1
46	IKPEAPGEDASPEELNRYYASLRHYLNLVTRQRY	1
137	IPPVPP	0
66	SGVYKVAYDWQH	1
49	GAGCNIFGGNDYRCHRHCKSIRGYKGGYCKLGGICKCY	0
88	KKRTLRKNDRKKRC	1
205	QRFSR	1
115	VVYPWTQRF	1
17	CACDEKPCSCSKVDVNYAFL	0
195	IICRKPIICRKPII	0
69	DGTYKMKHFRWGGSPAS	0
21	KYICNSSCM	0
233	FTLSLDVPTNIMNLLFNIAKAKNLRAQAAANAHLMAQI	1
155	AVDFSSCARMDVPGLSKVAQGLCISSCKFQNCGTGHCEKRGGRPTCVCDRCGR	0
181	MAELPGPFLCGALLGFLCLSGLA	0
121	RKRIRLVTKKKRRKRIRLVTKKKR	1
196	RHGSCNYVFPAHKCICYF	0
84	HGEGTFTSDLSKQMEEEAVRLFIEWLKNGGPSSGAPPPS	1
31	LLIILRRRIARKQAHAHSK	0
138	GWSCGFFGGNDEPCHQHCKSIRGYKGGYCKFGGICKCY	0
63	MAPPTRRLLNAALLLLLLLMATSHQPSGTVVA	0
167	VQIMNGLFHI	0
99	THRPPMWSPVWP	1
40	VPDPR	1
120	RKWRRKWKK	0
210	SPWSPCSTSCGLGVSTRI	0
184	LNLAALLAVAKKIL	0
28	TFFYGGCRGKRNNFKTEEY	1
153	LLIILRRRIRKQAHAHSK	1
185	STNQSTNQST	1
123	YKVNEYQGPVAPSGGFFLFRPRN	1
191	NAPVSIPQ	1
228	CWWKKKC	0
35	RKHRKHRKHR	1
223	YAGFLR	1
148	LLRHVVKILSKYL	0
95	TFFYGGSRGKRNNFRTEEY	1
177	YGGFLRRIRPKLK	1
175	IHHIHHIIHHIHHIIHHIHHIIHHIHHI	0
208	PLKKSLLLLFFFGTINLSLCQDETNPEEKKRDEEVAKMEE	0
57	VPPSLRTLEDNEERM	0
174	VQQLTKRFSL	1
54	KKKKLVLPFYFFF	0
150	VILSLDVPIGLLRILLEQARYKAARNQAATNAQILAHV	1
209	PVRYGFSGPRLAELW	0
218	VKKVLGNP	0
97	DEDEDEDEDE	1
151	KCNTATCATQRLANFLVRSSNNLGPVLPPTNVGSNTY	1
234	DFDMLRCMLGRVYRPCWQV	1
65	GHRRYFTFGGGYVYF	0
212	HSDGTFTSEYSRLRDSARLQRLLQGLV	1
144	QESTGNLI	0
107	AGYLLGKINLKALAALAKKIL	1
140	SLSHSPQ	1
122	FNAPFDVGIKLSGAQYQQHGRAL	1
226	VRRSKRGIKVPSFVKKVLKDVVSESIS	0
50	PQQGGHPRPPRGRPQ	0
192	GKPRPYSPRPTSHPRPIRV	1
78	YVIPHVHAF	0
214	SDGRDDEAKDERSDMYESKRNGRCCHPACAKNYSCGR	0
116	KEGYLLGSRG	0
158	ILKKWPWWPRRK	0
114	YGGFLRRL	1
111	CVMSKHQHC	0
62	SEEPPISLDLTFHLLREVLEMARAEQLAQQAHSNRKLMEII	1
130	RGLRRLGRKIAHGVKKYGATVLRIIRIA	0
60	QQHPQQPQ	0
24	CYFQNC	1
129	GLWEDLLYNINRYAHYIT	1
221	YWAGGDASGE	1
147	FNAPFDVGIKLSGVQYQQHSQAL	1
