# Supplementary material for: AutoPeptideML: a study on how to build more trustworthy peptide bioactivity predictors
Source: Bioinformatics. 2024 Sep 18;40(9):btae555. doi: 10.1093/bioinformatics/btae555 (PMC11438549; doi:10.1093/bioinformatics/btae555)
Supplement: btae555_Supplementary_Data [file btae555_supplementary_data.zip › test.csv]

id	sequence	Y
133	HGLASTLTRWAHYNALIRA	1
176	CASLSTCVLGKLSQELHKLQTYPRTDVGAGTP	0
172	KSVRTWNEIIPSKGCLR	1
81	YFMYSKLRVQKST	0
39	SYPGWSW	1
198	ATCAGQDKPCKETCDCCGERGECVCALSYEGKYRCICRQGYVWIAWYKLASCK	0
47	RFQIKGVEL	0
236	KLVKTQLKVLK	0
43	YPFPG	1
145	KIPYIL	1
161	MEHFRW	1
3	MTLTG	0
105	AWAAWRNRCK	0
53	VVYPWT	1
23	FSKYERQKDKRPYSERKNQYTGPQFLYPPERIPPQKVIKWNEEGLPIYEI	0
215	AGILKRW	1
182	APRAAAAAL	0
220	CNCKAPETALCAAACH	1
163	GLWKSLLKNVGVAAGKAALNAVTDMVNQ	0
80	RQIKIWFQNRRMKWKK	1
34	SGTQEEY	1
7	KRGFGKKLRKRLKKFRNSIKKRLKNFNVVIPIPLPG	0
171	DLTAYLKQATK	0
110	ACSSSPSKHCG	1
91	VEVGGGARAP	0
83	IVGLNKIVR	0
211	ELLSRV	0
216	MEHFPGP	1
4	CKGKGAKCSRLMYDCCTGSCRSGKC	1
20	LLGPVLGLVSNALGGLLKNI	0
156	KLFMALVAFLRFLT	1
98	GILGFKFTL	0
36	MNWKR	0
61	SMTASAVL	0
22	SPKGEEQGR	0
118	YTIWMPENPRPGTPCDIFTNSRGKRASNG	1
162	RRYQKSTET	0
33	FCFWKTCT	1
11	LPKQKDVI	0
232	SSRRCVRLHESCLGQQVPCCDPCATCYCRFFNAFCYCRKLGTAMNPCSRT	1
27	KKPYILKKPYIL	1
213	VWGEGYGGE	0
89	MCMPCFTTDHQMARKCDDCCGGKGRGKCYGPQCLCR	1
32	EAQGALSNIA	0
168	VGFFT	1
135	RPGPPGLQGRLQRLLQANGNHAAGILTM	1
178	CSCSSLMDKECVYFCHLDIIW	1
