# Supplementary material for: AutoPeptideML: a study on how to build more trustworthy peptide bioactivity predictors
Source: Bioinformatics. 2024 Sep 18;40(9):btae555. doi: 10.1093/bioinformatics/btae555 (PMC11438549; doi:10.1093/bioinformatics/btae555)
Supplement: btae555_Supplementary_Data [file btae555_supplementary_data.zip › K-Nearest Neighbours.json]

{
    "algorithm": "auto",
    "leaf_size": 30,
    "metric": "minkowski",
    "metric_params": null,
    "n_jobs": 8,
    "n_neighbors": 4,
    "p": 2,
    "weights": "uniform"
}
