# Supplementary material for: AutoPeptideML: a study on how to build more trustworthy peptide bioactivity predictors
Source: Bioinformatics. 2024 Sep 18;40(9):btae555. doi: 10.1093/bioinformatics/btae555 (PMC11438549; doi:10.1093/bioinformatics/btae555)
Supplement: btae555_Supplementary_Data [file btae555_supplementary_data.zip › val_4.csv]

id	sequence	Y
131	CGFLGGRRRGFGGIGGC	1
75	CKFFD	1
30	LQPQQPFPQ	0
187	RRWVIWRR	0
12	HAIYPRH	1
237	CGHKAKGPRK	1
179	DDPPLSIDLTFHLLRTLLELARTQSQRERAEQNRIIFDSV	1
132	YPYQHRLVY	0
170	CRTIGPSVC	1
93	AAASAEAAY	0
59	KILEL	0
115	VVYPWTQRF	1
17	CACDEKPCSCSKVDVNYAFL	0
155	AVDFSSCARMDVPGLSKVAQGLCISSCKFQNCGTGHCEKRGGRPTCVCDRCGR	0
84	HGEGTFTSDLSKQMEEEAVRLFIEWLKNGGPSSGAPPPS	1
185	STNQSTNQST	1
191	NAPVSIPQ	1
148	LLRHVVKILSKYL	0
214	SDGRDDEAKDERSDMYESKRNGRCCHPACAKNYSCGR	0
