# Supplementary material for: AutoPeptideML: a study on how to build more trustworthy peptide bioactivity predictors
Source: Bioinformatics. 2024 Sep 18;40(9):btae555. doi: 10.1093/bioinformatics/btae555 (PMC11438549; doi:10.1093/bioinformatics/btae555)
Supplement: btae555_Supplementary_Data [file btae555_supplementary_data.zip › config.json]

{"interface": "web-server", "version": "0.1.0", "bioactivities_exclueded": [], "alignment_algorithm": "mmseqs+prefilter", "threshold": 0.3, "PLM": "esm2-8m", "test-size": 0.2, "n_folds": 10, "cross-validation-partition": "random"}
