# Supplementary material for: AutoPeptideML: a study on how to build more trustworthy peptide bioactivity predictors
Source: Bioinformatics. 2024 Sep 18;40(9):btae555. doi: 10.1093/bioinformatics/btae555 (PMC11438549; doi:10.1093/bioinformatics/btae555)
Supplement: btae555_Supplementary_Data [file btae555_supplementary_data.zip › train.csv]

id	sequence	Y
128	IPCTGSEGYCHSHMWCCNSFDVCCELPGPATCTREEACETLRIA	0
226	VRRSKRGIKVPSFVKKVLKDVVSESIS	0
70	GSSFLSPEHQKAQQRKESKKPPAKLQPR	1
181	MAELPGPFLCGALLGFLCLSGLA	0
64	SGSWLRDVWDWICTVLTDFKTWLQSKL	1
44	GIKCCFCCGCCNSGVCELCCRF	0
152	RIRRPIHRIARCIGQVVEIVR	0
40	VPDPR	1
123	YKVNEYQGPVAPSGGFFLFRPRN	1
188	LAQNREILKEPVHGV	0
160	ELYENLPRRPYIL	1
230	FILMVWAPFI	1
187	RRWVIWRR	0
191	NAPVSIPQ	1
129	GLWEDLLYNINRYAHYIT	1
37	KKLALALKKPALLWKKLALALKKA	0
157	KPIVQYDNF	0
223	YAGFLR	1
52	QHVLAACAETGAVCVHNDECCSGACSPIFNYCLPQ	0
149	WQHQQDSCRK	0
130	RGLRRLGRKIAHGVKKYGATVLRIIRIA	0
151	KCNTATCATQRLANFLVRSSNNLGPVLPPTNVGSNTY	1
103	VAVLVLGA	0
203	YGGFL	1
15	NSDSECPLSHDGYCLHDGVCMYIEALDKYACNCVVGYIGERCQYRDLKWWELR	1
126	HLNILSTLWKYRC	1
6	CTSTSAPYC	1
170	CRTIGPSVC	1
9	DEEPKESCSDEMCVIYCKGEEYSTGVCDGPQKCKCSD	0
222	VGGRCHPHVNGGGRRRRRRRRR	1
14	QQLLGTGRVQGYDGYFVLSVEQYLELSDSANNIHFMRQSEI	1
92	MEHFKF	1
102	VPSQGSTEDDRQDENQIEQALKEHLSQHSSQETDKLASVS	0
115	VVYPWTQRF	1
99	THRPPMWSPVWP	1
112	VLKAAAAV	0
237	CGHKAKGPRK	1
107	AGYLLGKINLKALAALAKKIL	1
8	NFDVLTEQ	1
13	GLFDVIKKVASVIGPLG	0
59	KILEL	0
206	VGDSRSSIFDAKAGIALSKKFVKL	0
131	CGFLGGRRRGFGGIGGC	1
17	CACDEKPCSCSKVDVNYAFL	0
166	LPFFD	1
72	YAFGYPK	1
134	RMYVGGVEHR	0
193	LRKLRKRLLR	1
218	VKKVLGNP	0
63	MAPPTRRLLNAALLLLLLLMATSHQPSGTVVA	0
54	KKKKLVLPFYFFF	0
165	GLFTLIKGAAKLIGKTVAKEAGKTGLELMACKITNQC	0
50	PQQGGHPRPPRGRPQ	0
196	RHGSCNYVFPAHKCICYF	0
174	VQQLTKRFSL	1
197	IGKKFKRIVQRIKKFLRKL	0
189	KCAGSIAWAIGSGLFGGAKLIKIKKYIAELGGLQ	0
234	DFDMLRCMLGRVYRPCWQV	1
209	PVRYGFSGPRLAELW	0
58	TWPKHFDKHTFYSILKLGKH	1
48	FGGFTGARKSKLKWDNQ	0
88	KKRTLRKNDRKKRC	1
21	KYICNSSCM	0
57	VPPSLRTLEDNEERM	0
93	AAASAEAAY	0
25	GCASRCKAKCAGRRCKGWASASFRGRCCYCKCFRC	0
124	GRVKA	0
186	MAPAWSLLLALLLLSCNAICSLG	0
180	RGGRLSYSRRRFSTSTGR	1
18	YAGFG	1
68	EEEKRETEEEENDQEEDDKSEEKRFLSLLPSLVSGAVSLVKKLG	0
60	QQHPQQPQ	0
148	LLRHVVKILSKYL	0
205	QRFSR	1
114	YGGFLRRL	1
73	AGLTDADLKTEKGFLSGLLNVAGSVCCKVDTSCCSSQ	0
82	PQQPQQPQQPFPQPQQPFPW	0
45	YCKKCCYHCQ	0
75	CKFFD	1
199	DKPKKKPPPPAGPPPPPPPPPGPPPPGP	0
167	VQIMNGLFHI	0
38	RLSSVDSDLSGC	1
127	CYIQNCPLG	1
184	LNLAALLAVAKKIL	0
224	GILRGLFGVGKKLVCGLSGLC	0
194	GLLRPPRCGEAYSMWT	0
227	DCGPWCWGQNKCCPDESCRSLHESCT	0
158	ILKKWPWWPRRK	0
97	DEDEDEDEDE	1
185	STNQSTNQST	1
79	YRQSMNQGSRSTGCRFGTCTMQKLAHQIYQFTDKDKDGMAPRNKISPQGY	1
210	SPWSPCSTSCGLGVSTRI	0
221	YWAGGDASGE	1
183	DYMGWMDF	1
137	IPPVPP	0
30	LQPQQPFPQ	0
190	RPKPQQFFGLM	1
55	YTGFLS	1
106	AGCKNFFWKTFTSC	1
116	KEGYLLGSRG	0
87	GYRPVHNIRGHWAPG	1
202	LLVVYPWT	1
74	HHIWQNLL	0
214	SDGRDDEAKDERSDMYESKRNGRCCHPACAKNYSCGR	0
90	ITDDQLLAL	0
121	RKRIRLVTKKKRRKRIRLVTKKKR	1
24	CYFQNC	1
204	FKESWREARGTRIERG	1
19	FCYWRTT	1
207	QDVDHVFLRF	0
120	RKWRRKWKK	0
141	KLYEKVYTYK	0
235	YGRKKRRQRRR	1
10	ALKHFDPRLLTALGL	0
219	EVAWPRQH	0
173	YGGFM	1
109	LDHFRWK	1
139	SVQDASQDKKDVET	0
12	HAIYPRH	1
154	YQQILTSMPSRNVIQISNDLENLRDLLHVL	1
42	DRVYIHPFHL	1
111	CVMSKHQHC	0
132	YPYQHRLVY	0
51	YRFSAR	1
136	LLNDE	0
231	EYEVIRSLVLRTLPN	0
76	NTGSPYE	1
41	KWKTPKVRV	1
104	LLEELKNEAV	0
144	QESTGNLI	0
78	YVIPHVHAF	0
35	RKHRKHRKHR	1
26	KDKMKAGWER	0
155	AVDFSSCARMDVPGLSKVAQGLCISSCKFQNCGTGHCEKRGGRPTCVCDRCGR	0
177	YGGFLRRIRPKLK	1
164	PAIEPPTGTFGFFPGVPP	0
0	VDKPPYLPRPRPPRRIYNR	1
2	NMLYFNGKEQIIYGKIPAMVVDRCGCS	0
77	ATHQETIEKVTEALKINNLRLVTLEHQVLVIGLKVE	0
100	YLVTRHADV	0
146	YGYTGA	0
142	RPRTRLHTHRNRRPRTRLHTHRNR	1
200	QNSPAIFGAWA	0
85	DAEFRHDSGYEVHHQKLVFFAEDVGSNKGAIIGLMVGGVV	1
195	IICRKPIICRKPII	0
125	NKALEFRKDIAA	0
66	SGVYKVAYDWQH	1
217	RCLCRRRFC	0
67	CAGALCY	1
192	GKPRPYSPRPTSHPRPIRV	1
69	DGTYKMKHFRWGGSPAS	0
101	GLGGIPPPGQSGLAVASALVDISQQMPIVYKEKSGAVRNRKQQPPAQPGTCI	1
108	TGNYKALHPHNG	1
29	GLAHSFSDFARDFVA	1
117	FMVDGAANR	0
225	SYSMEHFRWGKPVGKKRRPVKVYPNGAEDESAEAFPLEF	1
5	REFKLSKVWRDQ	0
140	SLSHSPQ	1
201	QSHYRHISPAQV	1
175	IHHIHHIIHHIHHIIHHIHHIIHHIHHI	0
65	GHRRYFTFGGGYVYF	0
96	KKALLALALHHLAHLALALKKAC	1
143	KSKAINVLRGFRKEIGRMLNILN	1
228	CWWKKKC	0
56	CMEMGVKC	0
159	APLEPEYPGDNATPEQMAQYAAELRRYINMLTRPRY	1
46	IKPEAPGEDASPEELNRYYASLRHYLNLVTRQRY	1
95	TFFYGGSRGKRNNFRTEEY	1
28	TFFYGGCRGKRNNFKTEEY	1
94	MHFIFFKLPEAYTLFSPLVDILPIIPVLFLLLAFVWQASVSFR	0
229	MLLEHVTITLLNNTSFALLPEAYAPFDPLIDVLPIIPLLFLLLAFVWQASVKFR	0
71	HADGTYTSDVSTYLQDQAAKDFVSWLKSGRA	1
84	HGEGTFTSDLSKQMEEEAVRLFIEWLKNGGPSSGAPPPS	1
153	LLIILRRRIRKQAHAHSK	1
31	LLIILRRRIARKQAHAHSK	0
208	PLKKSLLLLFFFGTINLSLCQDETNPEEKKRDEEVAKMEE	0
113	MFTVKKSLLLLFFLGTISLSLC	0
138	GWSCGFFGGNDEPCHQHCKSIRGYKGGYCKFGGICKCY	0
49	GAGCNIFGGNDYRCHRHCKSIRGYKGGYCKLGGICKCY	0
147	FNAPFDVGIKLSGVQYQQHSQAL	1
122	FNAPFDVGIKLSGAQYQQHGRAL	1
16	GIGDPVTCLKSGAICHPVFCPRRYKQIGTCGLPGTKCCKKP	1
1	DHYNCVSSGGQCLYSACPIFTKIQGTCYRGKAKCCK	1
169	HSDATFTAEYSKLLAKLALQKYLESILGSSTSPRPPSS	1
212	HSDGTFTSEYSRLRDSARLQRLLQGLV	1
86	HSDAVFTDNYTRLRKQMAVKKYLNSILN	1
119	HSDGIFTDSYSRYRKQMAVKKYLAAVLGKRYKQRVKNK	1
150	VILSLDVPIGLLRILLEQARYKAARNQAATNAQILAHV	1
233	FTLSLDVPTNIMNLLFNIAKAKNLRAQAAANAHLMAQI	1
179	DDPPLSIDLTFHLLRTLLELARTQSQRERAEQNRIIFDSV	1
62	SEEPPISLDLTFHLLREVLEMARAEQLAQQAHSNRKLMEII	1
