# Supplementary material for: AutoPeptideML: a study on how to build more trustworthy peptide bioactivity predictors
Source: Bioinformatics. 2024 Sep 18;40(9):btae555. doi: 10.1093/bioinformatics/btae555 (PMC11438549; doi:10.1093/bioinformatics/btae555)
Supplement: btae555_Supplementary_Data [file btae555_supplementary_data.zip › val_2.csv]

id	sequence	Y
124	GRVKA	0
52	QHVLAACAETGAVCVHNDECCSGACSPIFNYCLPQ	0
79	YRQSMNQGSRSTGCRFGTCTMQKLAHQIYQFTDKDKDGMAPRNKISPQGY	1
1	DHYNCVSSGGQCLYSACPIFTKIQGTCYRGKAKCCK	1
112	VLKAAAAV	0
90	ITDDQLLAL	0
41	KWKTPKVRV	1
103	VAVLVLGA	0
2	NMLYFNGKEQIIYGKIPAMVVDRCGCS	0
160	ELYENLPRRPYIL	1
71	HADGTYTSDVSTYLQDQAAKDFVSWLKSGRA	1
173	YGGFM	1
31	LLIILRRRIARKQAHAHSK	0
57	VPPSLRTLEDNEERM	0
97	DEDEDEDEDE	1
212	HSDGTFTSEYSRLRDSARLQRLLQGLV	1
140	SLSHSPQ	1
78	YVIPHVHAF	0
114	YGGFLRRL	1
