# Supplementary material for: AutoPeptideML: a study on how to build more trustworthy peptide bioactivity predictors
Source: Bioinformatics. 2024 Sep 18;40(9):btae555. doi: 10.1093/bioinformatics/btae555 (PMC11438549; doi:10.1093/bioinformatics/btae555)
Supplement: btae555_Supplementary_Data [file btae555_supplementary_data.zip › RFC.json]

{
    "bootstrap": true,
    "ccp_alpha": 0.0,
    "class_weight": null,
    "criterion": "gini",
    "max_depth": 7,
    "max_features": "sqrt",
    "max_leaf_nodes": null,
    "max_samples": null,
    "min_impurity_decrease": 0.0,
    "min_samples_leaf": 1,
    "min_samples_split": 2,
    "min_weight_fraction_leaf": 0.0,
    "n_estimators": 50,
    "n_jobs": 8,
    "oob_score": false,
    "random_state": null,
    "verbose": 0,
    "warm_start": false
}
