# Supplementary material for: AutoPeptideML: a study on how to build more trustworthy peptide bioactivity predictors
Source: Bioinformatics. 2024 Sep 18;40(9):btae555. doi: 10.1093/bioinformatics/btae555 (PMC11438549; doi:10.1093/bioinformatics/btae555)
Supplement: btae555_Supplementary_Data [file btae555_supplementary_data.zip › val_0.csv]

id	sequence	Y
14	QQLLGTGRVQGYDGYFVLSVEQYLELSDSANNIHFMRQSEI	1
72	YAFGYPK	1
44	GIKCCFCCGCCNSGVCELCCRF	0
154	YQQILTSMPSRNVIQISNDLENLRDLLHVL	1
51	YRFSAR	1
113	MFTVKKSLLLLFFLGTISLSLC	0
64	SGSWLRDVWDWICTVLTDFKTWLQSKL	1
102	VPSQGSTEDDRQDENQIEQALKEHLSQHSSQETDKLASVS	0
67	CAGALCY	1
85	DAEFRHDSGYEVHHQKLVFFAEDVGSNKGAIIGLMVGGVV	1
42	DRVYIHPFHL	1
227	DCGPWCWGQNKCCPDESCRSLHESCT	0
196	RHGSCNYVFPAHKCICYF	0
167	VQIMNGLFHI	0
120	RKWRRKWKK	0
151	KCNTATCATQRLANFLVRSSNNLGPVLPPTNVGSNTY	1
107	AGYLLGKINLKALAALAKKIL	1
50	PQQGGHPRPPRGRPQ	0
116	KEGYLLGSRG	0
60	QQHPQQPQ	0
