# Supplementary material for: AutoPeptideML: a study on how to build more trustworthy peptide bioactivity predictors
Source: Bioinformatics. 2024 Sep 18;40(9):btae555. doi: 10.1093/bioinformatics/btae555 (PMC11438549; doi:10.1093/bioinformatics/btae555)
Supplement: btae555_Supplementary_Data [file btae555_supplementary_data.zip › val_1.csv]

id	sequence	Y
48	FGGFTGARKSKLKWDNQ	0
188	LAQNREILKEPVHGV	0
100	YLVTRHADV	0
25	GCASRCKAKCAGRRCKGWASASFRGRCCYCKCFRC	0
15	NSDSECPLSHDGYCLHDGVCMYIEALDKYACNCVVGYIGERCQYRDLKWWELR	1
190	RPKPQQFFGLM	1
19	FCYWRTT	1
143	KSKAINVLRGFRKEIGRMLNILN	1
8	NFDVLTEQ	1
207	QDVDHVFLRF	0
230	FILMVWAPFI	1
76	NTGSPYE	1
128	IPCTGSEGYCHSHMWCCNSFDVCCELPGPATCTREEACETLRIA	0
166	LPFFD	1
126	HLNILSTLWKYRC	1
181	MAELPGPFLCGALLGFLCLSGLA	0
138	GWSCGFFGGNDEPCHQHCKSIRGYKGGYCKFGGICKCY	0
65	GHRRYFTFGGGYVYF	0
129	GLWEDLLYNINRYAHYIT	1
