# Supplementary material for: AutoPeptideML: a study on how to build more trustworthy peptide bioactivity predictors
Source: Bioinformatics. 2024 Sep 18;40(9):btae555. doi: 10.1093/bioinformatics/btae555 (PMC11438549; doi:10.1093/bioinformatics/btae555)
Supplement: btae555_Supplementary_Data [file btae555_supplementary_data.zip › LightGBM.json]

{
    "boosting_type": "gbdt",
    "class_weight": null,
    "colsample_bytree": 1.0,
    "importance_type": "split",
    "learning_rate": 0.06504856968981275,
    "max_depth": 2,
    "min_child_samples": 20,
    "min_child_weight": 0.001,
    "min_split_gain": 0.0,
    "n_estimators": 100,
    "n_jobs": 8,
    "num_leaves": 45,
    "objective": null,
    "random_state": null,
    "reg_alpha": 0.0,
    "reg_lambda": 0.0,
    "subsample": 1.0,
    "subsample_for_bin": 200000,
    "subsample_freq": 0,
    "verbose": -1
}
