# Supplementary material for: AutoPeptideML: a study on how to build more trustworthy peptide bioactivity predictors
Source: Bioinformatics. 2024 Sep 18;40(9):btae555. doi: 10.1093/bioinformatics/btae555 (PMC11438549; doi:10.1093/bioinformatics/btae555)
Supplement: btae555_Supplementary_Data [file btae555_supplementary_data.zip › val_5.csv]

id	sequence	Y
73	AGLTDADLKTEKGFLSGLLNVAGSVCCKVDTSCCSSQ	0
186	MAPAWSLLLALLLLSCNAICSLG	0
82	PQQPQQPQQPFPQPQQPFPW	0
119	HSDGIFTDSYSRYRKQMAVKKYLAAVLGKRYKQRVKNK	1
127	CYIQNCPLG	1
134	RMYVGGVEHR	0
137	IPPVPP	0
66	SGVYKVAYDWQH	1
49	GAGCNIFGGNDYRCHRHCKSIRGYKGGYCKLGGICKCY	0
205	QRFSR	1
21	KYICNSSCM	0
233	FTLSLDVPTNIMNLLFNIAKAKNLRAQAAANAHLMAQI	1
210	SPWSPCSTSCGLGVSTRI	0
123	YKVNEYQGPVAPSGGFFLFRPRN	1
35	RKHRKHRKHR	1
177	YGGFLRRIRPKLK	1
54	KKKKLVLPFYFFF	0
234	DFDMLRCMLGRVYRPCWQV	1
147	FNAPFDVGIKLSGVQYQQHSQAL	1
