# Supplementary material for: AutoPeptideML: a study on how to build more trustworthy peptide bioactivity predictors
Source: Bioinformatics. 2024 Sep 18;40(9):btae555. doi: 10.1093/bioinformatics/btae555 (PMC11438549; doi:10.1093/bioinformatics/btae555)
Supplement: btae555_Supplementary_Data [file btae555_supplementary_data.zip › val_6.csv]

id	sequence	Y
231	EYEVIRSLVLRTLPN	0
5	REFKLSKVWRDQ	0
106	AGCKNFFWKTFTSC	1
10	ALKHFDPRLLTALGL	0
149	WQHQQDSCRK	0
222	VGGRCHPHVNGGGRRRRRRRRR	1
169	HSDATFTAEYSKLLAKLALQKYLESILGSSTSPRPPSS	1
141	KLYEKVYTYK	0
77	ATHQETIEKVTEALKINNLRLVTLEHQVLVIGLKVE	0
45	YCKKCCYHCQ	0
86	HSDAVFTDNYTRLRKQMAVKKYLNSILN	1
69	DGTYKMKHFRWGGSPAS	0
121	RKRIRLVTKKKRRKRIRLVTKKKR	1
99	THRPPMWSPVWP	1
40	VPDPR	1
184	LNLAALLAVAKKIL	0
208	PLKKSLLLLFFFGTINLSLCQDETNPEEKKRDEEVAKMEE	0
174	VQQLTKRFSL	1
62	SEEPPISLDLTFHLLREVLEMARAEQLAQQAHSNRKLMEII	1
