# Supplementary material for: AutoPeptideML: a study on how to build more trustworthy peptide bioactivity predictors
Source: Bioinformatics. 2024 Sep 18;40(9):btae555. doi: 10.1093/bioinformatics/btae555 (PMC11438549; doi:10.1093/bioinformatics/btae555)
Supplement: btae555_Supplementary_Data [file btae555_supplementary_data.zip › val_8.csv]

id	sequence	Y
108	TGNYKALHPHNG	1
37	KKLALALKKPALLWKKLALALKKA	0
225	SYSMEHFRWGKPVGKKRRPVKVYPNGAEDESAEAFPLEF	1
94	MHFIFFKLPEAYTLFSPLVDILPIIPVLFLLLAFVWQASVSFR	0
87	GYRPVHNIRGHWAPG	1
189	KCAGSIAWAIGSGLFGGAKLIKIKKYIAELGGLQ	0
139	SVQDASQDKKDVET	0
229	MLLEHVTITLLNNTSFALLPEAYAPFDPLIDVLPIIPLLFLLLAFVWQASVKFR	0
219	EVAWPRQH	0
183	DYMGWMDF	1
217	RCLCRRRFC	0
199	DKPKKKPPPPAGPPPPPPPPPGPPPPGP	0
224	GILRGLFGVGKKLVCGLSGLC	0
193	LRKLRKRLLR	1
58	TWPKHFDKHTFYSILKLGKH	1
204	FKESWREARGTRIERG	1
101	GLGGIPPPGQSGLAVASALVDISQQMPIVYKEKSGAVRNRKQQPPAQPGTCI	1
109	LDHFRWK	1
74	HHIWQNLL	0
