# Supplementary material for: AutoPeptideML: a study on how to build more trustworthy peptide bioactivity predictors
Source: Bioinformatics. 2024 Sep 18;40(9):btae555. doi: 10.1093/bioinformatics/btae555 (PMC11438549; doi:10.1093/bioinformatics/btae555)
Supplement: btae555_Supplementary_Data [file btae555_supplementary_data.zip › val_3.csv]

id	sequence	Y
16	GIGDPVTCLKSGAICHPVFCPRRYKQIGTCGLPGTKCCKKP	1
18	YAGFG	1
180	RGGRLSYSRRRFSTSTGR	1
206	VGDSRSSIFDAKAGIALSKKFVKL	0
6	CTSTSAPYC	1
142	RPRTRLHTHRNRRPRTRLHTHRNR	1
202	LLVVYPWT	1
125	NKALEFRKDIAA	0
68	EEEKRETEEEENDQEEDDKSEEKRFLSLLPSLVSGAVSLVKKLG	0
203	YGGFL	1
13	GLFDVIKKVASVIGPLG	0
46	IKPEAPGEDASPEELNRYYASLRHYLNLVTRQRY	1
195	IICRKPIICRKPII	0
223	YAGFLR	1
175	IHHIHHIIHHIHHIIHHIHHIIHHIHHI	0
150	VILSLDVPIGLLRILLEQARYKAARNQAATNAQILAHV	1
218	VKKVLGNP	0
158	ILKKWPWWPRRK	0
130	RGLRRLGRKIAHGVKKYGATVLRIIRIA	0
